# Supplementary material for: Chronic unpredictable stress exacerbates surgery-induced sickness behavior and neuroinflammatory responses via glucocorticoids secretion in adult rats
Source: PLoS One. 2017 Aug 14;12(8):e0183077. doi: 10.1371/journal.pone.0183077 (PMC5555668; doi:10.1371/journal.pone.0183077)
Supplement: S1 Dataset — (XLS) [file pone.0183077.s002.xls]

## Sheet: Sheet1
bodyweight		1	2	3	4	5
(g)	control
	0	260.5	256.8	255.4	250.9	248.7
	2	262.7	260	258.8	258	252.3
	4	265	263.8	260.4	259.9	256.4
	6	271.5	273.4	271.9	268.3	263.4
	8	264.5	272.9	269.4	268	261.2
	10	276.7	285.4	278.9	277.5	268
	12	276.4	282.9	277.6	275.3	267.8
	14	286.3	293.6	282.5	279.8	271.3
	stress	1	2	3	4	5
	0	257.2	264	269.3	246.8	240
	2	240.5	253.3	257.6	235.7	235.3
	4	224.9	239.6	239.6	234.9	217.9
	6	241.6	259	261.8	251.4	238
	8	233.3	248.2	254	248	226.2
	10	234.4	241.2	247.5	238.1	221.2
	12	243.67	252.6	247.5	252.7	230.6
	14	230	237.5	244.9	240	220
OFT	(S)								(CM)
	central time(P1)	1	2	3					distance moved(P1)	1	2	3
	control	24	22.8	25.2					control	1740	1900	1720
	CUS	23	21.85	24.15					CUS	1660	1750	1650
	Surgery	16	18.2	18.8					Surgery	1560	1500	1400
	CUS+surgery	14	13.3	14.7					CUS+surgery	1100	1050	1000
	RU486+CUS+surgery	17	16.15	17.85					RU486+CUS+surgery	1440	1380	1420
	central time(P3)	1	2	3					distance moved(P3)1		2	3
	control	24	22.32	25.68					control	1740	1900	1720
	CUS	23.91	25	22.47					CUS	1760	1700	1690
	Surgery	22	20.39	23.61					Surgery	1620	1700	1650
	CUS+surgery	16.5	17.46	18.54					CUS+surgery	1340	1350	1400
	RU486+CUS+surgery	20	21.32	21.7					RU486+CUS+surgery	1600	1640	1650
	central time(P7)	1	2	3					distance moved(P7)	1	2	3
	control	24	22.56	25.92					control	1740	1900	1720
	CUS	23	21.62	24.84					CUS	1940	1650	1700
	Surgery	23.8	21.526	24.732					Surgery	1460	1750	1800
	CUS+surgery	22.9	20.68	23.76					CUS+surgery	1700	1650	1800
	RU486+CUS+surgery	22.9	21.15	24.3					RU486+CUS+surgery	1400	1900	1760
Western bloting	IL-6	IL-6(1D)						IL-6(3D)						IL-6(7D)
		0.69023	0.694652	0.921351	0.953361	0.864554		0.643007	0.71465	0.918332	1.16093	0.952761		0.709743	0.73372	0.712897	0.738685	0.845725
		0.750719	0.65992	0.780284	1.06769	0.821326		0.800857	0.773917	0.872415	1.10288	0.995123		0.769256	0.697034	0.677252	0.70175	0.703439
		0.645547	0.743278	0.878846	0.977296	0.925072		0.702018	0.671675	0.982615	1.24219	0.933454		0.766425	0.78508	0.7628	0.790393	0.704926
Western bloting		il-1b(1D)							il-1b(3D)					il-1b(7D)
		0.541576	0.549485	0.732696	0.79178	0.720934		0.595715	0.668317	0.746966	0.977672	0.765867		0.585439	0.611024	0.598197	0.652171	0.605486
		0.568654	0.576959	0.769331	0.831369	0.74698		0.6255	0.701733	0.784315	1.02656	0.79916		0.614711	0.641575	0.628106	0.68478	0.635761
		0.515786	0.523319	0.697806	0.754076	0.696127		0.567347	0.636492	0.711396	0.931116	0.634159		0.557561	0.581928	0.569711	0.621116	0.576654
PCR	Arg1 2^(-△△CT)	1	2	3
	(P1)						(P3)		1	2	3			(P7)		1	2	3
	control	1	1	1			control		1	1	1			control		1	1	1
	CUS	0.925612	0.879331	0.990405			CUS		0.947447	0.900075	1.01377			CUS		0.974712	0.925976	1.04294
	Surgery	0.600897	0.570852	0.64296			Surgery		0.895612	0.850831	0.958305			Surgery		0.986239	0.936927	1.05528
	CUS+surgery	0.339774	0.32279	0.363558			CUS+surgery		0.574629	0.5459	0.614853			CUS+surgery		0.938547	0.89162	1.00425
	RU486+CUS+surgery	0.504825	0.479584	0.450163			RU486+CUS+surgery		0.742575	0.705446	0.794555			RU486+CUS+surgery		0.971969	0.923371	1.04001
	CD200 2^(-△△CT)
	(P1)	1	2	3			(P3)		1	2	3			(P7)		1	2	3
	control	1	1	1			control		1	1	1			control		1	1	1
	CUS	0.735396	0.698626	0.786874			CUS		0.872497	0.838872	0.706121			CUS		0.92742	0.896049	0.971339
	Surgery	0.537279	0.510415	0.574888			Surgery		0.689069	0.654616	0.723523			Surgery		0.920254	0.889241	0.963672
	CUS+surgery	0.424346	0.403129	0.45405			CUS+surgery		0.34438	0.327161	0.361599			CUS+surgery		0.933749	0.897061	0.985111
	RU486+CUS+surgery	0.526779	0.50044	0.563654			RU486+CUS+surgery		0.694103	0.659398	0.728808			RU486+CUS+surgery		0.918094	0.887189	0.96136
western bloting	BDNF
		0.82134	0.861995	0.65806	0.469384	0.617822		0.949146	0.896327	0.869145	0.818204	0.828035		0.890049	0.972853	0.931599	0.933182	0.869796
		0.890273	0.828895	0.625157	0.445915	0.539431		0.806688	0.85151	0.825688	0.777294	0.786633		0.945547	0.92421	0.885019	0.886523	0.826306
		0.934834	0.908335	0.704125	0.502241	0.60757		0.908586	0.90907	0.929985	0.875478	0.885998		0.952353	0.840952	0.936811	0.928505	0.930681
ELISA	GCs
		control
	6h	77.5987	57.9911	72.1268	92.6463			stress
	12h	77.5276	62.9911	72.1268	80.6463			140.981	162.869	108.15	154.205
	24h	79.5066	60.9911	74.7367	90.6463			169.253	170.621	183.844	155.573
	48h	73.5987	63.9911	72.1977	88.6463			118.182	133.59	128.182	125.59
	96h	78.7986	57.0011	79.1268	82.6463			123.654	104.958	123.654	104.958
								88.5424	67.7991	88.5424	64.7991
Immunochemistry
-1
P1	0.614	0.5833	0.65698	0.584	0.6498	0.63188	0.698	0.6931	0.74686	0.764	0.7258	0.81748	0.756	0.7182	0.70892
P3	0.614	0.5833	0.65698	0.64	0.608	0.6848	0.744	0.7068	0.79608	0.809	0.86855	0.86563	0.762	0.7039	0.78534
P7	0.614	0.5833	0.65698	0.629	0.59755	0.67303	0.682	0.6479	0.72974	0.691	0.65645	0.73937	0.689	0.65455	0.73723
